# Supplementary material for: Soybean Protein and Oil Variants Identified through a Forward Genetic Screen for Seed Composition
Source: Plants (Basel). 2022 Nov 3;11(21):2966. doi: 10.3390/plants11212966 (PMC9656176; doi:10.3390/plants11212966)
Supplement: Supplementary file 1 [file plants-11-02966-s001.zip]

Archive with 1 entries (1 files):
- plants-1974793-supplementary.pdf
